# Supplementary material for: Lysyl Oxidase Mediates Proliferation and Differentiation in the Esophageal Epithelium
Source: Biomolecules. 2024 Dec 7;14(12):1560. doi: 10.3390/biom14121560 (PMC11674119; doi:10.3390/biom14121560)
Supplement: Supplementary file 1 [file biomolecules-14-01560-s001.zip]

Archive with 1 entries (1 files):
- biomolecules-3313956-supplementary.pdf
